# Supplementary material for: No molecular detection of tick-borne pathogens in the blood of patients with erythema migrans in Belgium
Source: Parasit Vectors. 2022 Jan 20;15:27. doi: 10.1186/s13071-021-05139-w (PMC8772185; doi:10.1186/s13071-021-05139-w)
Supplement: Supplementary file 1 — Additional file 1: Database S1. Dataset of qPCR results Spiroplasma ixodetis. [file 13071_2021_5139_MOESM1_ESM.xlsx]

## Sheet: Sheet1
Supplementary data 1: Table S1. Dataset of qPCR results Spiroplasma ixodetis
Sample	target	pathogen	ct-value
WIV3	rpoB	Spiroplasma ixodetis	27.22
WIV5	rpoB	Spiroplasma ixodetis	32.61
WIV16	rpoB	Spiroplasma ixodetis	31.32
WIV29	rpoB	Spiroplasma ixodetis	31.94
WIV71	rpoB	Spiroplasma ixodetis	29.79
WIV82	rpoB	Spiroplasma ixodetis	34.81
WIV95	rpoB	Spiroplasma ixodetis	32.49
WIV100	rpoB	Spiroplasma ixodetis	29.7
WIV103	rpoB	Spiroplasma ixodetis	28.92
WIV115	rpoB	Spiroplasma ixodetis	31.72
WIV124	rpoB	Spiroplasma ixodetis	32.55
WIV137	rpoB	Spiroplasma ixodetis	29.21
WIV144	rpoB	Spiroplasma ixodetis	27.77
WIV147	rpoB	Spiroplasma ixodetis	27.08
WIV163	rpoB	Spiroplasma ixodetis	29.52
WIV165	rpoB	Spiroplasma ixodetis	34.89
WIV172	rpoB	Spiroplasma ixodetis	31.99
WIV183	rpoB	Spiroplasma ixodetis	34.78
WIV184	rpoB	Spiroplasma ixodetis	31.77
WIV186	rpoB	Spiroplasma ixodetis	28.63
WIV193	rpoB	Spiroplasma ixodetis	32.62
WIV216	rpoB	Spiroplasma ixodetis	33.22
WIV242	rpoB	Spiroplasma ixodetis	34.97
WIV251	rpoB	Spiroplasma ixodetis	29.18
WIV256	rpoB	Spiroplasma ixodetis	32.59
WIV258	rpoB	Spiroplasma ixodetis	32.79
WIV260	rpoB	Spiroplasma ixodetis	33.19
WIV261	rpoB	Spiroplasma ixodetis	33.2
WIV269	rpoB	Spiroplasma ixodetis	33.85
WIV273	rpoB	Spiroplasma ixodetis	34.82
WIV277	rpoB	Spiroplasma ixodetis	28.56
WIV278	rpoB	Spiroplasma ixodetis	32.37
WIV282	rpoB	Spiroplasma ixodetis	30.98
WIV286	rpoB	Spiroplasma ixodetis	26.9
WIV294	rpoB	Spiroplasma ixodetis	32.65
WIV296	rpoB	Spiroplasma ixodetis	26.09
WIV305	rpoB	Spiroplasma ixodetis	33.52
WIV309	rpoB	Spiroplasma ixodetis	32.77
WIV311	rpoB	Spiroplasma ixodetis	29.66
WIV325	rpoB	Spiroplasma ixodetis	35.05
WIV342	rpoB	Spiroplasma ixodetis	32.75
WIV368	rpoB	Spiroplasma ixodetis	33.68
WIV375	rpoB	Spiroplasma ixodetis	25.8
WIV378	rpoB	Spiroplasma ixodetis	32.36
WIV381	rpoB	Spiroplasma ixodetis	31.77
WIV384	rpoB	Spiroplasma ixodetis	33.45
WIV388	rpoB	Spiroplasma ixodetis	34.23
WIV389	rpoB	Spiroplasma ixodetis	28
WIV395	rpoB	Spiroplasma ixodetis	28.21
WIV400	rpoB	Spiroplasma ixodetis	32.24
WIV408	rpoB	Spiroplasma ixodetis	32.64
WIV409	rpoB	Spiroplasma ixodetis	28.98
WIV417	rpoB	Spiroplasma ixodetis	32.1
WIV422	rpoB	Spiroplasma ixodetis	34.12
WIV429	rpoB	Spiroplasma ixodetis	28.32
WIV431	rpoB	Spiroplasma ixodetis	31.08
WIV436	rpoB	Spiroplasma ixodetis	33.09
WIV440	rpoB	Spiroplasma ixodetis	29.48
WIV442	rpoB	Spiroplasma ixodetis	33.57
WIV450	rpoB	Spiroplasma ixodetis	28.47
WIV453	rpoB	Spiroplasma ixodetis	32.08
WIV463	rpoB	Spiroplasma ixodetis	38
WIV470	rpoB	Spiroplasma ixodetis	31.88
WIV475	rpoB	Spiroplasma ixodetis	32.47
WIV487	rpoB	Spiroplasma ixodetis	24.95
WIV497	rpoB	Spiroplasma ixodetis	29.92
WIV524	rpoB	Spiroplasma ixodetis	29.64
WIV536	rpoB	Spiroplasma ixodetis	28.3
WIV537	rpoB	Spiroplasma ixodetis	26.58
WIV560	rpoB	Spiroplasma ixodetis	33.46
WIV572	rpoB	Spiroplasma ixodetis	28.03
WIV584	rpoB	Spiroplasma ixodetis	33.95
WIV595	rpoB	Spiroplasma ixodetis	28.01
WIV598	rpoB	Spiroplasma ixodetis	31.3
WIV603	rpoB	Spiroplasma ixodetis	30.57
WIV608	rpoB	Spiroplasma ixodetis	32.64
WIV611	rpoB	Spiroplasma ixodetis	30.78
WIV616	rpoB	Spiroplasma ixodetis	28.92
WIV622	rpoB	Spiroplasma ixodetis	32.04
WIV625	rpoB	Spiroplasma ixodetis	35.83
WIV646	rpoB	Spiroplasma ixodetis	28.84
WIV647	rpoB	Spiroplasma ixodetis	30.96
WIV653	rpoB	Spiroplasma ixodetis	32.48
WIV665	rpoB	Spiroplasma ixodetis	31.09
WIV671	rpoB	Spiroplasma ixodetis	33.76
WIV681	rpoB	Spiroplasma ixodetis	32.01
WIV688	rpoB	Spiroplasma ixodetis	30.59
WIV690	rpoB	Spiroplasma ixodetis	30.78
WIV693	rpoB	Spiroplasma ixodetis	30.64
WIV696	rpoB	Spiroplasma ixodetis	31.17
WIV711	rpoB	Spiroplasma ixodetis	29.84
WIV713	rpoB	Spiroplasma ixodetis	27.1
WIV721	rpoB	Spiroplasma ixodetis	32.71
WIV723	rpoB	Spiroplasma ixodetis	28.53
WIV724	rpoB	Spiroplasma ixodetis	32.82
WIV728	rpoB	Spiroplasma ixodetis	28.79
WIV744	rpoB	Spiroplasma ixodetis	33.83
WIV756	rpoB	Spiroplasma ixodetis	31.52
WIV766	rpoB	Spiroplasma ixodetis	33.76
WIV767	rpoB	Spiroplasma ixodetis	30.08
WIV771	rpoB	Spiroplasma ixodetis	32.84
WIV774	rpoB	Spiroplasma ixodetis	33.7
WIV780	rpoB	Spiroplasma ixodetis	32.59
WIV800	rpoB	Spiroplasma ixodetis	29.61
WIV822	rpoB	Spiroplasma ixodetis	30.43
WIV829	rpoB	Spiroplasma ixodetis	32.18
WIV831	rpoB	Spiroplasma ixodetis	32.96
WIV836	rpoB	Spiroplasma ixodetis	24.19
WIV841	rpoB	Spiroplasma ixodetis	31.13
WIV857	rpoB	Spiroplasma ixodetis	29.06
WIV858	rpoB	Spiroplasma ixodetis	32.27
WIV865	rpoB	Spiroplasma ixodetis	33.54
WIV876	rpoB	Spiroplasma ixodetis	33.67
WIV884	rpoB	Spiroplasma ixodetis	33.69
WIV885	rpoB	Spiroplasma ixodetis	31.81
WIV912	rpoB	Spiroplasma ixodetis	34.54
WIV917	rpoB	Spiroplasma ixodetis	30.08
WIV918	rpoB	Spiroplasma ixodetis	35.02
WIV950	rpoB	Spiroplasma ixodetis	35.57
WIV951	rpoB	Spiroplasma ixodetis	27.98
WIV957	rpoB	Spiroplasma ixodetis	29.27
WIV961	rpoB	Spiroplasma ixodetis	31.49
WIV970	rpoB	Spiroplasma ixodetis	30.45
WIV977	rpoB	Spiroplasma ixodetis	34.71
WIV981	rpoB	Spiroplasma ixodetis	34.17
WIV985	rpoB	Spiroplasma ixodetis	31.87
WIV995	rpoB	Spiroplasma ixodetis	31.96
WIV1045	rpoB	Spiroplasma ixodetis	31.93
WIV1055	rpoB	Spiroplasma ixodetis	33.7
WIV1059	rpoB	Spiroplasma ixodetis	32.78
WIV1078	rpoB	Spiroplasma ixodetis	34.73
WIV1080	rpoB	Spiroplasma ixodetis	31.06
WIV1085	rpoB	Spiroplasma ixodetis	30.27
WIV1098	rpoB	Spiroplasma ixodetis	34.24
WIV1099	rpoB	Spiroplasma ixodetis	29.62
WIV1101	rpoB	Spiroplasma ixodetis	32.4
WIV1104	rpoB	Spiroplasma ixodetis	35.74
WIV1110	rpoB	Spiroplasma ixodetis	33.12
WIV1112	rpoB	Spiroplasma ixodetis	34.33
WIV1119	rpoB	Spiroplasma ixodetis	26.96
WIV1127	rpoB	Spiroplasma ixodetis	32.99
WIV1137	rpoB	Spiroplasma ixodetis	31.72
WIV1139	rpoB	Spiroplasma ixodetis	29.95
WIV1141	rpoB	Spiroplasma ixodetis	34.65
WIV1142	rpoB	Spiroplasma ixodetis	33.53
WIV1161	rpoB	Spiroplasma ixodetis	32.66
WIV1175	rpoB	Spiroplasma ixodetis	35.56
WIV1182	rpoB	Spiroplasma ixodetis	29.88
WIV1184	rpoB	Spiroplasma ixodetis	30.69
WIV1187	rpoB	Spiroplasma ixodetis	29.65
WIV1193	rpoB	Spiroplasma ixodetis	35.26
WIV1198	rpoB	Spiroplasma ixodetis	32.62
WIV1200	rpoB	Spiroplasma ixodetis	34.69
WIV1201	rpoB	Spiroplasma ixodetis	33.26
WIV1202	rpoB	Spiroplasma ixodetis	34.73
WIV1214	rpoB	Spiroplasma ixodetis	32.17
WIV1223	rpoB	Spiroplasma ixodetis	28.74
WIV1225	rpoB	Spiroplasma ixodetis	26.06
WIV1229	rpoB	Spiroplasma ixodetis	30.89
WIV1231	rpoB	Spiroplasma ixodetis	35.98
WIV1236	rpoB	Spiroplasma ixodetis	28.32
WIV1241	rpoB	Spiroplasma ixodetis	27.91
WIV1253	rpoB	Spiroplasma ixodetis	31.55
WIV1263	rpoB	Spiroplasma ixodetis	31.25
WIV1271	rpoB	Spiroplasma ixodetis	32.23
WIV1278	rpoB	Spiroplasma ixodetis	33.31
WIV1280	rpoB	Spiroplasma ixodetis	33.13
WIV1281	rpoB	Spiroplasma ixodetis	34.17
WIV1282	rpoB	Spiroplasma ixodetis	37.54
WIV1290	rpoB	Spiroplasma ixodetis	26.82
WIV1292	rpoB	Spiroplasma ixodetis	27.97
WIV1297	rpoB	Spiroplasma ixodetis	31.72
WIV1299	rpoB	Spiroplasma ixodetis	35.93
WIV1301	rpoB	Spiroplasma ixodetis	30.01
WIV1302	rpoB	Spiroplasma ixodetis	26.8
WIV1304	rpoB	Spiroplasma ixodetis	28.7
WIV1314	rpoB	Spiroplasma ixodetis	35.7
WIV1347	rpoB	Spiroplasma ixodetis	33.6
WIV1355	rpoB	Spiroplasma ixodetis	31.54
WIV1378	rpoB	Spiroplasma ixodetis	30.29
WIV1379	rpoB	Spiroplasma ixodetis	26.91
WIV1383	rpoB	Spiroplasma ixodetis	32.61
WIV1386	rpoB	Spiroplasma ixodetis	33.76
WIV1398	rpoB	Spiroplasma ixodetis	28.85
WIV1402	rpoB	Spiroplasma ixodetis	32.35
WIV1412	rpoB	Spiroplasma ixodetis	34.19
WIV1413	rpoB	Spiroplasma ixodetis	33.07
WIV1424	rpoB	Spiroplasma ixodetis	26.77
WIV1430	rpoB	Spiroplasma ixodetis	33.21
WIV1448	rpoB	Spiroplasma ixodetis	32.95
WIV1451	rpoB	Spiroplasma ixodetis	30.52
WIV1463	rpoB	Spiroplasma ixodetis	27.29
WIV1466	rpoB	Spiroplasma ixodetis	33.5
WIV1468	rpoB	Spiroplasma ixodetis	34.79
WIV1472	rpoB	Spiroplasma ixodetis	29.33
WIV1476	rpoB	Spiroplasma ixodetis	30.68
WIV1478	rpoB	Spiroplasma ixodetis	29.94
WIV1491	rpoB	Spiroplasma ixodetis	33.99
WIV1495	rpoB	Spiroplasma ixodetis	32.47
WIV1497	rpoB	Spiroplasma ixodetis	30.15
WIV1498	rpoB	Spiroplasma ixodetis	35.92
WIV1507	rpoB	Spiroplasma ixodetis	33.64
WIV1508	rpoB	Spiroplasma ixodetis	31.88
WIV1511	rpoB	Spiroplasma ixodetis	33.36
